# Supplementary material for: The clinical characteristics, etiologic pathogens and the risk factors associated with dehydration status among under-five children hospitalized with acute diarrhea in Savannakhet Province, Lao PDR
Source: PLoS One. 2023 Mar 2;18(3):e0281650. doi: 10.1371/journal.pone.0281650 (PMC9980785; doi:10.1371/journal.pone.0281650)
Supplement: S1 File — (XLS) [file pone.0281650.s001.xls]

## Sheet: Sheet1
id	age	sex	hosrec	sd	vaccination	motherage	motheroccupation	daysofillnessonadmission	parentdidbeforeadmited	lastingdiarrhea	fever	vomit	bloodystool	antibiticused	dehydration	ivfluid	daysofivfluid	antibioticprescription	antibiotic	outcome	days	rotaviruselisarotardtadenordt	finalresult	pathogen	samonella	fever1	shigella	agegroups
R003	1	F	yes	-2	1	30	nurse	3	2	3	yes	no	no	yes	some	yes	1	no	no	recovery	2	Pos ELISA	No Enteropathogenic	No Enteropathogenic	no	yes	no	1
R004	2	M	yes	0	2	31	wife	2	8	2	yes	no	no	no	no	yes	1	no	no	recovery	2	Neg ELISA	No Enteropathogenic	No Enteropathogenic	no	yes	no	3
R005	3	F	yes	-1	2	34	farmer	2	4	5	yes	no	no	yes	some	no	0	yes	amox	recovery	4	Pos ELISA	No Enteropathogenic	No Enteropathogenic	no	yes	no	3
R006	1	F	yes	0	1	18	farmer	5	4	6	no	no	no	no	no	no	0	no	no	recovery	2	Neg ELISA	No Enteropathogenic	No Enteropathogenic	no	no	no	1
R007	1	F	yes	-3	2	39	teacher	1	3	3	no	yes	no	no	some	yes	3	no	no	recovery	4	Pos ELISA	No Enteropathogenic	No Enteropathogenic	no	no	no	2
R008	1	M	yes	2	2	30	official	6	4	8	yes	no	no	yes	no	no	0	yes	amox	recovery	2	Pos ELISA	No Enteropathogenic	No Enteropathogenic	no	yes	no	2
R009	2	M	yes	0	2	43	merchant	2	2	2	yes	yes	no	yes	no	yes	1	yes	no	recovery	1	Neg ELISA	No Enteropathogenic	No Enteropathogenic	no	yes	no	2
R011	1	M	yes	0	1	31	farmer	1	3	6	no	yes	no	no	some	yes	3	yes	amox	recovery	6	Pos ELISA	No Enteropathogenic	No Enteropathogenic	no	no	no	1
R012	1	M	yes	3	2	30	official	2	8	1	no	yes	no	no	some	yes	2	no	no	recovery	2	N/A	No Enteropathogenic	No Enteropathogenic	no	no	no	2
R013	1	M	yes	0	2	23	wife	2	8	4	no	yes	no	yes	no	yes	1	yes	amox	recovery	3	Pos ELISA	No Enteropathogenic	No Enteropathogenic	no	no	no	2
R014	1	M	yes	.	2	32	farmer	2	4	5	yes	yes	no	no	some	yes	4	yes	ceftri	recovery	4	N/A	No Enteropathogenic	No Enteropathogenic	no	yes	no	1
R020	1	M	yes	0	1	25	wife	1	8	2	yes	no	no	na	no	no	0	no	no	recovery	2	Neg ELISA	No Enteropathogenic	No Enteropathogenic	no	yes	no	1
R021	4	M	yes	-2	2	34	teacher	1	2	2	yes	yes	no	no	some	yes	1	yes	amox	recovery	3	Pos ELISA	No Enteropathogenic	No Enteropathogenic	no	yes	no	3
R022	1	M	yes	-2	1	19	wife	3	8	3	yes	yes	no	no	some	yes	3	yes	amox	recovery	7	Neg ELISA	No Enteropathogenic	No Enteropathogenic	no	yes	no	1
R023	1	F	yes	-3	1	24	wife	3	4	4	no	yes	no	yes	some	yes	1	no	no	refer	2	Pos ELISA	No Enteropathogenic	No Enteropathogenic	no	no	no	1
R025	1	M	yes	1	2	45	teacher	2	2	3	yes	no	no	yes	no	yes	1	yes	amox	recovery	2	Neg ELISA	No Enteropathogenic	No Enteropathogenic	no	yes	no	2
R026	2	M	yes	0	2	17	wife	3	4	5	no	yes	yes	no	no	no	0	yes	ceftri	recovery	3	Neg ELISA	Shigella flexneri 2a	Shigella flexneri 2a	no	no	yes	2
R027	1	M	yes	0	3	26	farmer	5	4	7	no	yes	no	na	some	yes	2	yes	ceftri	recovery	3	Pos ELISA	No Enteropathogenic	No Enteropathogenic	no	no	no	1
R029	1	M	yes	0	1	28	official	2	4	3	no	no	no	no	some	yes	5	yes	cefo	recovery	7	N/A	No Enteropathogenic	No Enteropathogenic	no	no	no	1
R030	1	M	yes	-3	2	29	wife	4	1	5	no	no	yes	no	no	no	0	yes	ceftri	recovery	3	Neg ELISA	Salmonella spp	Salmonella spp	yes	no	no	2
R033	1	M	yes	-2	2	26	wife	2	3	4	yes	yes	no	no	no	yes	1	yes	cipro	recovery	2	Pos ELISA	No Enteropathogenic	No Enteropathogenic	no	yes	no	1
R036	1	M	yes	0	3	19	farmer	2	3	3	no	yes	no	yes	some	yes	1	no	no	recovery	1	N/A	No Enteropathogenic	No Enteropathogenic	no	no	no	2
R051	1	M	yes	-1	1	29	teacher	2	2	1	yes	yes	no	no	no	yes	1	no	no	recovery	1	N/A	No Enteropathogenic	No Enteropathogenic	no	yes	no	1
R053	1	F	yes	-3	1	21	wife	2	2	2	yes	no	no	no	no	no	0	yes	amox	recovery	4	N/A	No Enteropathogenic	No Enteropathogenic	no	yes	no	1
R055	1	F	yes	.	2	34	wife	1	4	4	yes	yes	no	no	no	yes	2	no	no	recovery	3	N/A	No Enteropathogenic	No Enteropathogenic	no	yes	no	1
R078	1	M	yes	.	2	24	wife	1	2	3	yes	yes	no	no	no	no	0	yes	ceftri	recovery	4	N/A	Salmonella spp	Salmonella spp	yes	yes	no	2
R081	1	M	yes	.	2	40	wife	3	1	1	yes	no	no	no	no	no	0	yes	amox	recovery	2	N/A	No Enteropathogenic	No Enteropathogenic	no	yes	no	2
R083	1	M	yes	.	1	30	wife	3	8	6	yes	yes	no	no	some	yes	1	yes	ceftri	recovery	6	N/A	No Enteropathogenic	No Enteropathogenic	no	yes	no	1
R085	1	F	yes	-3	3	25	wife	3	1	3	yes	yes	no	yes	no	no	0	no	no	recovery	2	N/A	No Enteropathogenic	No Enteropathogenic	no	yes	no	2
R087	2	M	yes	2	3	25	merchant	1	3	1	no	yes	no	no	some	yes	1	yes	ceftri	refer	2	N/A	Salmonella spp	Salmonella spp	yes	no	no	3
R089	1	M	yes	.	1	24	farmer	1	8	1	no	yes	no	no	some	yes	1	yes	ceftri	recovery	3	N/A	Salmonella spp	Salmonella spp	yes	no	no	1
R090	3	M	yes	.	2	33	official	2	8	3	yes	yes	no	no	no	no	0	yes	amox	recovery	4	N/A	No Enteropathogenic	No Enteropathogenic	no	yes	no	3
R091	3	M	yes	.	2	33	wife	2	8	2	yes	yes	no	no	some	yes	2	yes	amox	recovery	3	N/A	No Enteropathogenic	No Enteropathogenic	no	yes	no	3
